# Supplementary material for: A Rare Case of Anterior Semicircular Canal BPPV Resistant to Treatment: A Case Report and Literature Review
Source: Audiol Res. 2025 Sep 28;15(5):126. doi: 10.3390/audiolres15050126 (PMC12561029; doi:10.3390/audiolres15050126)
Supplement: Supplementary file 1 [file audiolres-15-00126-s001.zip]

Archive with 7 entries (6 files):
- Supplemental_materials/
- Supplemental_materials/Legend.pdf
- Supplemental_materials/Supplemental_video_1.mp4
- Supplemental_materials/Supplemental_video_2.mp4
- Supplemental_materials/Supplementary_video_3.gif
- Supplemental_materials/Supplementary_video_3.mp4
- Supplemental_materials/Supplementary_video_4.mp4
